# Supplementary material for: Wide Range of the Prevalence and Viral Loads of Porcine Circovirus Type 3 (PCV3) in Different Clinical Materials from 21 Polish Pig Farms
Source: Pathogens. 2020 May 25;9(5):411. doi: 10.3390/pathogens9050411 (PMC7281387; doi:10.3390/pathogens9050411)
Supplement: Supplementary file 1 [file pathogens-09-00411-s001.zip]

Archive with 2 entries (2 files):
- supplementary figureS1_rev1_FINAL.pdf
- supplementary tableS1_rev1_FINAL.pdf
